# Supplementary material for: MWCNTs-GNPs Reinforced TPU Composites with Thermal and Electrical Conductivity: Low-Temperature Controlled DIW Forming
Source: Micromachines (Basel). 2023 Apr 4;14(4):815. doi: 10.3390/mi14040815 (PMC10144802; doi:10.3390/mi14040815)
Supplement: Supplementary file 1 [file micromachines-14-00815-s001.zip]

Archive with 1 entries (1 files):
- micromachines-2290098-supplementary.pdf
